# Supplementary material for: Screening Amazon rainforest plant extracts for antimicrobial activity: a 15-year commitment to the Brazilian biodiversity
Source: Front Antibiot. 2023 Jul 12;2:1122400. doi: 10.3389/frabi.2023.1122400 (PMC11732023; doi:10.3389/frabi.2023.1122400)
Supplement: Supplementary file 1 [file DataSheet_1.zip]

Archive with 1 entries (1 files):
- Suffredini et al., 2023.PDF
